# Supplementary material for: Characteristics and quality of systematic reviews led by Peruvian authors: A scoping review
Source: Heliyon. 2024 Aug 24;10(17):e36887. doi: 10.1016/j.heliyon.2024.e36887 (PMC11403479; doi:10.1016/j.heliyon.2024.e36887)
Supplement: Multimedia component 2 [file mmc2.xlsx]

## Sheet: Hoja1
codigo	doi	titulo	autor	año	revista	cuartil más alto	Tema de la RS (otro=0, salud=1)	Solo para los incluidos: RS intervención (0=no, 1=sí)	Solo para los incluidos: Primer autor tiene filiación de Perú (0=no, 1=sí)	Solo para los incluidos: Autor corresponsal tiene filiación de Perú (0=no, 1=sí)	¿Tienen grupo control? (0=no, 1=si) Si se marca 0, se dejará de llenar	Idioma del in-extenso (si está en más de un idioma, colocar todos)	Amazonas	San Martín	Cajamarca	Cusco	Huancavelica	La Libertad	Loreto	Madre de Dios	Puno	Tumbes	Huancayo (Junin)	Lambayeque	Lima	Apurimac	Ancash	Arequipa	Piura	Ucayali	Tacna	Número de autores	Número de autores que tengan alguna filiación de Perú	Filiación: Número de instituciones peruanas (No contar las repetidas)	Ciudad de institución peruana 1	Institución peruana 1 (solo el nombre de la institución "grande" en español)	Ciudad de institución peruana 2	Institución peruana 2	Ciudad de institución peruana 3	Institución peruana 3	Ciudad de institución peruana 4	Institución peruana 4	Ciudad de institución peruana 5	Institución peruana 5	Ciudad de institución peruana 6	Institución peruana 6	Ciudad de institución peruana 7	Institución peruana 7	Ciudad de institución peruana 8
13	10.35434/rcmhnaaa.2022.15Supl.%201.1607	Efficacy of duodenum-preserving pancreatic head resection versus pancreaticoduodenectomy in the treatment of chronic pancreatitis in adults: Systematic Review and Meta-Analysis	GÃ¡lvez Sergio, S.-S. and Caballero-Alvarado, J.	2022	Revista del Cuerpo Medico Hospital Nacional Almanzor Aguinaga Asenjo	Q4	1	1	1	1	1	español						1														2	2	2	La Libertad	Universidad Privada Antenor Orrego	La Libertad	Hospital Regional Docente de Trujillo
18	10.1007/s10620-021-07269-8	Lactate Ringerâ€™s Versus Normal Saline in the Management of Acute Pancreatitis: A Systematic Review and Meta-Analysis of Randomized Controlled Trials	GuzmÃ¡n-CalderÃ³n, E. and Diaz-Arocutipa, C. and Monge, E.	2022	Digestive Diseases and Sciences	Q1	1	1	1	1	1	inglés													1							3	3	6	Lima	Hospital Nacional Edgardo Rebagliati Martins	Lima	Universidad Peruana de Ciencias Aplicadas	Lima	Clínica Angloamericana	Lima	Universidad San Ignacio de Loyola	Lima	Hospital Daniel Alcides Carrión	Lima	Universidad Nacional Mayor de San Marcos
20	10.1016/j.amjmed.2022.06.019	Beneficial and Harmful Effects of Monoclonal Antibodies for the Treatment and Prophylaxis of COVID-19: Systematic Review and Meta-Analysis	Hernandez, A.V. and Piscoya, A. and Pasupuleti, V. and Phan, M.T. and Julakanti, S. and Khen, P. and Roman, Y.M. and Carranza-Tamayo, C.O. and Escobedo, A.A. and White, C.M.	2022	American Journal of Medicine	Q1	1	1	1	1	1	inglés													1							10	2	1	Lima	Universidad San Ignacio de Loyola
21	10.3390/dj10050092	Interventions to Improve the Oral Hygiene of Individuals with Alzheimerâ€™s Disease: A Systematic Review	HernÃ¡ndez-VÃ¡squez, A. and Barrenechea-Pulache, A. and Aguirre-Ipenza, R. and ComandÃ©, D. and AzaÃ±edo, D.	2022	Dentistry Journal	Q2	1	1	1	1	1	inglés													1							5	4	3	Lima	Universidad San Ignacio de Loyola	Lima	Universidad Científica del Sur	Lima	Universidad Continental
24	10.1016/j.ortho.2022.100658	Effects of rapid maxillary expansion on head and cervical posture in growing patients: A systematic review	Carbajal-Rodriguez, G. and Langer, M.E. and Yaya-Beas, M. and LiÃ±Ã¡n-DurÃ¡n, C. and LagravÃ¨re, M. and Gianoni-Capenakas, S.	2022	International Orthodontics	Q2	1	1	1	0	1	inglés													1							6	4	2	Lima	Universidad Peruana Cayetano Heredia	Lima
25	10.1245/s10434-022-12133-8	Does Breast-Conserving Surgery with Radiotherapy have a Better Survival than Mastectomy? A Meta-Analysis of More than 1,500,000 Patients	De la Cruz Ku, G. and Karamchandani, M. and Chambergo-Michilot, D. and Narvaez-Rojas, A.R. and Jonczyk, M. and PrÃ­ncipe-Meneses, F.S. and Posawatz, D. and Nardello, S. and Chatterjee, A.	2022	Annals of Surgical Oncology	Q1	1	1	1	0	1	inglés													1							9	3	2	Lima	Universidad Científica del Sur	Lima	Universidad Peruana de Ciencias Aplicadas	Lima
28	10.3390/ijerph192214921	Efficacy and Safety of Topical Application of Olive Oil for Preventing Pressure Ulcers: A Systematic Review and Meta-Analysis of Randomized Controlled Trials	HernÃ¡ndez-VÃ¡squez, A. and Visconti-Lopez, F.J. and Cabanillas-Ramirez, C. and DÃ­az-Seijas, D. and MelÃ©ndez-Escalante, J. and ComandÃ©, D. and Santero, M.	2022	International Journal of Environmental Research and Public Health	Q2	1	1	1	1	1	inglés													1							7	5	3	Lima	Universidad San Ignacio de Loyola	Lima	Universidad Peruana de Ciencias Aplicadas	Lima	Instituto Nacional Cardiovascular INCOR	Lima
40	10.3390/jcm11112998	Efficacy of Liraglutide in Non-Diabetic Obese Adults: A Systematic Review and Meta-Analysis of Randomized Controlled Trials	Barboza, J.J. and HuamÃ¡n, M.R. and Melgar, B. and Diaz-Arocutipa, C. and Valenzuela-Rodriguez, G. and Hernandez, A.V.	2022	Journal of Clinical Medicine	Q1	1	1	1	1	1	inglés						1							1							6	6	4	Lima	Universidad San Ignacio de Loyola	La libertad	Tau Relaped Group	Lima	Universidad Nacional Mayor de San Marcos	Lima	Programa de Atencion Domiciliaria (PADOMI)—EsSalud
41	10.35434/rcmhnaaa.2022.15Supl.1.1589	Effect of neoadjuvant chemoradiation in rectal cancer lymph node staging and survival: a systematic review and meta-analysis	Armas-Maldonado, C.A. and Yan-Quiroz, E.F.	2022	Revista del Cuerpo Medico Hospital Nacional Almanzor Aguinaga Asenjo	Q4	1	1	1	1	1	español						1														2	2	2	La Libertad	Universidad Privada Antenor Orrego	La Libertad	Hospital Alta Complejidad Virgen de la Puerta	La Libertad
46	10.1016/j.tmaid.2022.102311	Influenza vaccine improves cardiovascular outcomes in patients with coronary artery disease: A systematic review and meta-analysis	Diaz-Arocutipa, C. and Saucedo-Chinchay, J. and Mamas, M.A. and Vicent, L.	2022	Travel Medicine and Infectious Disease	Q1	1	1	1	1	1	inglés													1							4	2	2	Lima	Universidad San Ignacio de Loyola	Lima	Hospital Nacional Edgardo Rebagliati Martins
72	10.35434/rcmhnaaa.2022.15Supl.%201.1651	Antibiotic therapy in hospitalized patients with COVID-19: A Systematic review and meta-Analyses	Coaguila Cusicanqui, L.A. and LeÃ³n-Figueroa, D.A. and Cavero Reyes, Y.L. and Montenegro Sialer, A.L. and Pisfil NanfuÃ±ay, D.I. and Saldarriaga Sandoval, L.J. and Barboza, J.J. and Rodriguez-Morales, A.J.	2022	Revista del Cuerpo Medico Hospital Nacional Almanzor Aguinaga Asenjo	Q4	1	1	1	1	1	inglés										1		1	1							8	8	6	Lambayeque	Universidad San Martín de Porres	Lima	Universidad San Martín de Porres	Lambayeque	Universidad Señor de Sipán	Tumbes	Universidad Nacional de Tumbes	Lima	Universidad Norbert Wiener	Lima	Universidad Científica del Sur
73	10.4103/jispcd.JISPCD_12_22	Impact of cash transfers on the use of oral health services and oral health outcomes: A systematic review	HernÃ¡ndez-VÃ¡squez, A. and AzaÃ±edo, D. and Vargas-FernÃ¡ndez, R. and Basualdo-MelÃ©ndez, G. and BarÃ³n-Lozada, F. and ComandÃ©, D.	2022	Journal of International Society of Preventive and Community Dentistry	Q3	1	1	1	1	1	inglés													1							6	5	2	Lima	Universidad San Ignacio de Loyola	Lima	Universidad Científica del Sur
77	10.1371/journal.pone.0262273	Effects of replacement therapies with clotting factors in patients with hemophilia: A systematic review and meta-analysis	Delgado-Flores, C.J. and GarcÃ­a-Gomero, D. and Salvador-Salvador, S. and Montes-Alvis, J. and Herrera-Cunti, C. and Taype-Rondan, A.	2022	PLoS ONE	Q1	1	1	1	1	1	inglés													1							6	6	5	Lima	Instituto de Evaluación de Tecnologías en Salud e Investigación	Lima	Universidad Nacional Mayor de San Marcos	Lima	Evisalud - Evidencias en Salud	Lima	Hospital Nacional Guillermo Almenara Irigoyen	Lima	Universidad San Ignacio de Loyola
82	10.1371/journal.pone.0260794	Peri-abortion contraceptive counseling: A systematic review of randomized controlled trials	Gonzales-Huaman, P. and Fernandez-Chinguel, J.E. and Taype-Rondan, A.	2021	PLoS ONE	Q1	1	1	1	1	1	inglés												1	1							3	3	3	Lima	Universidad Peruana de Ciencias Aplicadas	Lambayeque	Universidad San Martín de Porres	Lima	Universidad San Ignacio de Loyola
90	10.1055/s-0041-1740085	Primary Prevention of Cancer-Related Lymphedema Using Preventive Lymphatic Surgery: Systematic Review and Meta-analysis	Ciudad, P. and EscandÃ³n, J.M. and Bustos, V.P. and Manrique, O.J. and Kaciulyte, J.	2022	Indian Journal of Plastic Surgery	Q3	1	1	1	1	1	inglés													1							5	1	2	Lima	Hospital Nacional Arzobispo Loayza	Lima	Universidad Nacional Federico Villarreal
92	10.1590/1806-9304202200020003	Medical treatment in pregnant women with subclinical hypothyroidism: systematic review and meta-analysis	Abuhadba-Cayao, K.A. and Vera-Ponce, V.J. and Cruz-Vargas, J.A.L. and Talavera, J.E.	2022	Revista Brasileira de Saude Materno Infantil	Q3	1	1	1	1	1	español, inglés													1							4	4	1	Lima	Universidad Ricardo Palma
110	10.1002/jhbp.1008	Head-to-head comparison between endoscopic ultrasound guided lumen apposing metal stent and plastic stents for the treatment of pancreatic fluid collections: A systematic review and meta-analysis	GuzmÃ¡n-CalderÃ³n, E. and Chacaltana, A. and DÃ­az, R. and Li, B. and Martinez-Moreno, B. and Aparicio, J.R.	2022	Journal of Hepato-Biliary-Pancreatic Sciences	Q1	1	1	1	1	1	inglés													1							6	4	3	Lima	Hospital Nacional Edgardo Rebagliati Martins	Lima	Universidad Peruana de Ciencias Aplicadas	Lima	Clínica Angloamericana
118	10.5114/aoms/143147	Efficacy of early treatment with hydroxychloroquine in people with mild to moderate COVID-19: a systematic review and meta-analysis	Hernandez, A.V. and Ingemi, J. and Sherman, M. and Pasupuleti, V. and Barboza, J.J. and Piscoya, A. and Roman, Y.M. and Michael White, C.	2022	Archives of Medical Science	Q2	1	1	1	1	1	inglés													1							8	3	1	Lima	Universidad San Ignacio de Loyola
119	10.17126/JORALRES.2021.072	Survival rate of fixed space maintainers used in Dentistry. Systematic review and Meta-analysis	Arbildo-Vega, H. and Cantu-Oliva, J. and Chumpitaz-Durand, R. and AgÃ¼ero-Alva, J. and RendÃ³n-Alvarado, A. and VÃ¡squez-Rodrigo, H.	2021	Journal of Oral Research	Q4	1	1	1	1	1	inglés						1						1								6	6	3	Lambayeque	Universidad San Martín de Porres	Lambayeque	Universidad Particular de Chiclayo	La Libertad	Centro de Salud Odontológico San Mateo
123	10.1192/bjb.2020.130	Effects of decision aids for depression treatment in adults: Systematic review	Alarcon-Ruiz, C.A. and Zafra-Tanaka, J.H. and Diaz-Barrera, M.E. and Becerra-Chauca, N. and Toro-Huamanchumo, C.J. and Pacheco-Mendoza, J. and Taype-Rondan, A. and De La Cruz-Vargas, J.A.	2022	BJPsych Bulletin	Q2	1	1	1	1	1	inglés						1							1							8	8	6	Lima	Universidad Ricardo Palma	Lima	Universidad Peruana Cayetano Heredia	Trujillo	Universidad Nacional de Trujillo	Lima	Instituto de Evaluación de Tecnologías en Salud e Investigación	Lima	Universidad San Ignacio de Loyola	Lima	Clínica Avendaño
127		Clinical and radiographic effectiveness of statins in the treatment of periodontitis	Arbildo-Vega, H. and Alay-Baca, V. and GarcÃ­a-Moreno, V. and Castillo-Cornock, T. and Giribaldi-UgÃ¡z, G. and VÃ¡squez-Rodrigo, H.	2021	Revista Cubana de Estomatologia	Q4	1	1	1	1	1	español						1						1	1							6	6	3	Lambayeque	Universidad Particular de Chiclayo	La Libertad	Centro de Salud Odontológico San Mateo	Lima	Universidad San Martín de Porres
145	10.3390/jcm10122609	Impact of prophylactic hydroxychloroquine on people at high risk of covid-19: A systematic review and meta-analysis	Hernandez, A.V. and Ingemi, J. and Sherman, M. and Pasupuleti, V. and Barboza, J.J. and Piscoya, A. and Roman, Y.M. and White, C.M.	2021	Journal of Clinical Medicine	Q1	1	1	1	1	1	inglés													1							8	3	1	Lima	Universidad San Ignacio de Loyola
149	10.1016/j.ijcha.2020.100690	Effects and safety of SGLT2 inhibitors compared to placebo in patients with heart failure: A systematic review and meta-analysis	Chambergo-Michilot, D. and Tauma-ArruÃ©, A. and Loli-Guevara, S.	2021	IJC Heart and Vasculature	Q2	1	1	1	1	1	inglés													1							3	3	3	Lima	Universidad Científica del Sur	Lima	Centro Nacional de Investigaciones Torres de Salud	Lima	Universidad Nacional Mayor de San Marcos
151	10.35434/rcmhnaaa.2021.142.1047	Target therapies plus chemotherapy compared to chemotherapy in Stage IV or recurrent triple negative breast cancer. A Systematic Review and Meta-analysis	Aliaga-CajÃ¡n, J. and Caballero-Alvarado, J. and Sandoval-Ato, R. and Barboza-Meca, J. and Serna-AlarcÃ³n, V.	2021	Revista del Cuerpo Medico Hospital Nacional Almanzor Aguinaga Asenjo	Q4	1	1	1	1	1	español						1														5	5	1	La Libertad	Universidad Privada Antenor Orrego
153	10.1016/j.nfs.2021.09.003	Impact of spirulina supplementation on obesity-related metabolic disorders: A systematic review and meta-analysis of randomized controlled trials	BohÃ³rquez-Medina, S.L. and BohÃ³rquez-Medina, A.L. and Benites Zapata, V.A. and Ignacio-Cconchoy, F.L. and Toro-Huamanchumo, C.J. and Bendezu-Quispe, G. and Pacheco-Mendoza, J. and Hernandez, A.V.	2021	NFS Journal	Q1	1	1	1	1		inglés													1							8	8	4	Lima	Universidad San Ignacio de Loyola	Lima	Hospital Nacional Alberto Sabogal Sologuren	Lima	Clínica Avendaño	Lima	Universidad Privada Norbert Wiener
155	10.1016/j.androl.2020.04.004	Low-intensity extracorporeal shock wave treatment improves erectile function in non-responder PDEi5 patients: A systematic review	Grandez-Urbina, J.A. and RodrÃ­guez, R.P. and Torres-RomÃ¡n, J.S. and SaldaÃ±a-Gallo, J. and GarcÃ­a-Perdomo, H.A.	2021	Revista Internacional de Andrologia	Q3	1	1	1	1		inglés													1							5	4	3	Lima	Universidad Continental	Lima	Clínica de Urología Avanzada UROZEN	Lima	Universidad Ricardo Palma
159	10.3390/jcm10112503	Efficacy and safety of hydroxychloroquine for hospitalized covid-19 patients: A systematic review and meta-analysis	Hernandez, A.V. and Phan, M.T. and Rocco, J. and Pasupuleti, V. and Barboza, J.J. and Piscoya, A. and Roman, Y.M. and White, C.M.	2021	Journal of Clinical Medicine	Q1	1	1	1	1		inglés													1							8	3	1	Lima	Universidad San Ignacio de Loyola
160	10.17126/joralres.2021.034	Clinical effectiveness of pre-treatment with Chlorhexidine in adhesive dental restorations. Systematic review and meta-analysis	Arbildo-Vega, H. and RendÃ³n-Alvarado, A. and Cruzado-Oliva, F.H. and Infantes-RuÃ­z, E. and AgÃ¼ero-Alva, J. and VÃ¡squez-Rodrigo, H.	2021	Journal of Oral Research	Q4	1	1	1	1		inglés						1						1								6	6	4	Chiclayo	Universidad San Martín de Porres	Chiclayo	Universidad Particular de Chiclayo	Trujilo	Centro de Salud Odontológico San Mateo	Trujillo	Universidad Nacional de Trujillo
167		Interventions to prevent metabolic syndrome in adolescents	Calumani, J.A.C. and Sancho, J.M.C.	2021	Revista Cubana de Enfermeria	Q4	1	1	1	1	0	español													1							2	2	1	Lima	Universidad Nacional Mayor de San Marcos
168	10.1016/j.psychres.2020.113652	Efficacy of omega-3 supplementation on sertraline continuous therapy to reduce depression or anxiety symptoms: A systematic review and meta-analysis	Chambergo-Michilot, D. and BraÃ±ez-Condorena, A. and Falvy-Bockos, I. and Pacheco-Mendoza, J. and Benites-Zapata, V.A.	2021	Psychiatry Research	Q1	1	1	1	1		inglés													1							5	5	7	Lima	Centro Nacional de Investigaciones Torres de Salud	Lima	Universidad Científica del Sur	Lima	Universidad Nacional Mayor de San Marcos	Lima	Asociación para el Desarrollo de la Investigación Estudiantil en Ciencias de la Salud (ADIECS)	Lima	Hospital Central de la Fuerza Aérea del Perú	Lima	Universidad San Ignacio de Loyola	Lima	Red Latinoamericana de Cardiología
172	10.1111/1751-2980.13041	Per-oral pancreatoscopy-guided lithotripsy for the endoscopic management of pancreatolithiasis: A systematic review and meta-analysis	GuzmÃ¡n-CalderÃ³n, E. and Martinez-Moreno, B. and Casellas, J.A. and Aparicio, J.R.	2021	Journal of Digestive Diseases	Q2	1	1	1	1	0	inglés													1							4	1	3	Lima	Hospital Nacional Edgardo Rebagliati Martins	Lima	Universidad Peruana de Ciencias Aplicadas	Lima	Clínica Angloamericana
175	10.1016/j.ijid.2021.08.004	Statins reduce mortality in patients with COVID-19: an updated meta-analysis of 147 824 patients	Diaz-Arocutipa, C. and Melgar-Talavera, B. and Alvarado-Yarasca, Ã. and Saravia-Bartra, M.M. and Cazorla, P. and Belzusarri, I. and Hernandez, A.V.	2021	International Journal of Infectious Diseases	Q1	1	1	1	1		inglés													1							7	7	4	Lima	Universidad San Ignacio de Loyola	Lima	Programa de Atencion Domiciliaria PADOMI	Lima	Asociación para el Desarrollo de la Investigación Estudiantil en Ciencias de la Salud (ADIECS)	Lima	Hospital III Suarez-Angamos
177	10.23812/21-2supp1-7	Clinical effectiveness of Lactobacillus reuteri in the treatment of peri-implant diseases: a systematic review and meta-analysis	Arbildo-Vega, H.I. and Panda, S. and Bal, A. and Mohanty, R. and RendÃ³n-Alvarado, A. and Das, A.C. and Cruzado-Oliva, F.H. and Infantes-RuÃ­z, E.D. and Manfredi, B. and VÃ¡squez-Rodrigo, H. and Mortellaro, C. and Giacomello, M.S. and Parrini, M. and Greco Lucchina, A. and Del Fabbro, M.	2021	Journal of biological regulators and homeostatic agents	Q3	1	1	1	0		inglés						1						1					1			15	5	4	Chiclayo	Universidad San Martín de Porres	Chiclayo	Universidad Particular de Chiclayo	Trujillo	Universidad Nacional de Trujillo	Piura	Universidad César Vallejo
180	10.1038/s41390-020-0902-x	Short-term efficacy of umbilical cord milking in preterm infants: systematic review and meta-analysis	Barboza, J.J. and Albitres-Flores, L. and Rivera-Meza, M. and Rodriguez-Huapaya, J. and Caballero-Alvarado, J. and Pasupuleti, V. and Hernandez, A.V.	2021	Pediatric Research	Q1	1	1	1	1		inglés						1							1							7	5	4	Lima	Universidad San Ignacio de Loyola	Trujillo	Tau Relaped Group	Trujillo	Universidad Nacional de Trujillo	Trujillo	Universidad Privada Antenor Orrego
186	10.15403/jgld-3191	Vasoactive agents for the management of acute variceal bleeding: A systematic review and meta-analysis	Huaringa-Marcelo, J. and Huaman, M.R. and BraÃ±ez-Condorena, A. and Villacorta-Landeo, P. and Pinto-Ruiz, D.F. and Urday-IpanaquÃ©, D. and GarcÃ­a-Gomero, D. and Montes-Teves, P. and Miranda, A.L.	2021	Journal of Gastrointestinal and Liver Diseases	Q3	1	1	1	1		inglés													1							9	9	6	Lima	Universidad Científica del Sur	Lima	Hospital Nacional Arzobispo Loayza	Lima	Universidad Nacional Mayor de San Marcos	Lima	Asociación para el Desarrollo de la Investigación Estudiantil en Ciencias de la Salud (ADIECS)	Lima	Universidad Peruana de Ciencias Aplicadas	Lima	Hospital Nacional Daniel Alcides Carrion
188	10.5281/zenodo.4407706	Review of antiviral and immunomodulatory effects of herbal medicine with reference to pandemic COVID-19	Huaccho-Rojas, J. and Balladares, A. and Yanac-TellerÃ­a, W. and RodrÃ­guez, C.L. and Villar-LÃ³pez, M.	2020	Archivos Venezolanos de Farmacologia y Terapeutica	Q3	1	1	1	1	0	español													1							5	5	4	Lima	Universidad Científica del Sur	Lima	Colegio Médico del Perú	Lima	Universidad Nacional Mayor de San Marcos	Lima	Universidad San Martín de Porres
190		Efficacy of antibiotic prophylaxis to prevent postoperative infections in impacted third molar surgery	Castro-RodrÃ­guez, Y. and Chumpitaz-Cerrate, V. and ChÃ¡vez-Rimache, L.	2020	Revista Cubana de Investigaciones Biomedicas	Q4	1	1	1	1		español													1							3	3	1	Lima	Universidad Nacional Mayor de San Marcos
192	10.17843/rpmesp.2020.374.6330	Chlorine dioxide and chlorine derivatives for the prevention or treatment of covid-19: A systematic review	Burela, A. and HernÃ¡ndez-VÃ¡squez, A. and ComandÃ©, D. and Peralta, V. and Fiestas, F.	2020	Revista Peruana de Medicina Experimental y Salud Publica	Q3	1	1	1	1		español													1							5	4	1	Lima	Instituto de Evaluación de Tecnologías en Salud e Investigación
195	10.1007/s11325-019-01882-8	Use of adaptive servo ventilation therapy as treatment of sleep-disordered breathing and heart failure: a systematic review and meta-analysis	Hernandez, A.V. and Jeon, A. and Denegri-Galvan, J. and Ortega-Loayza, F. and Felix-Moscoso, M. and Pasupuleti, V. and Kaw, R.	2020	Sleep and Breathing	Q1	1	1	1	1		inglés													1							7	4	1	Lima	Universidad Peruana de Ciencias Aplicadas
208	10.1371/journal.pone.0233220	Text message reminders for improving sun protection habits: A systematic review	Chambergo-Michilot, D. and Tellez, W.A. and Becerra-Chauca, N. and Zafra-Tanaka, J.H. and Taype-Rondan, A.	2020	PLoS ONE	Q1	1	1	1	1		inglés													1							5	5	5	Lima	Universidad Científica del Sur	Lima	Universidad Nacional Federico Villarreal	Lima	Instituto de Evaluación de Tecnologías en Salud e Investigación	lima	Universidad Peruana Cayetano Heredia	Lima	Universidad San Ignacio de Loyola
214		Effectiveness of platelet concentrates in the treatment of temporomandibular disorders	Arbildo-Vega, H. and Alay-Baca, V. and Giribaldi-UgÃ¡z, G. and VÃ¡squez-Rodrigo, H.	2021	Revista Cubana de Estomatologia	Q4	1	1	1	1		español						1						1	1							4	4	3	Chiclayo	Universidad Particular de Chiclayo	Trujillo	Centro de Salud Odontológico San Mateo	Lima	Universidad San Martín de Porres
235	10.17126/joralres.2018.049	Comparison of the clinical effect of the adhesive strategies of universal adhesives in the treatment of non-carious cervical lesions. Systematic review and meta-analysis	Arbildo, H. and Lamas-Lara, C. and Cruzado-Oliva, F. and Rosas-Prado, C. and GÃ³mez-Fuertes, A. and VÃ¡squez-Rodrigo, H.	2018	Journal of Oral Research	Q4	1	1	1	1		inglés						1						1	1							6	6	5	Chiclayo	Universidad Señor de Sipán	Chiclayo	Universidad Particular de Chiclayo	Trujillo	Centro de Salud Odontológico San Mateo	Lima	Universidad Peruana Los Andes	Lima	Universidad San Martín de Porres
243	10.1210/jc.2019-00192	Efficacy of pharmacological therapies for the prevention of fractures in postmenopausal women: A network meta-analysis	Barrionuevo, P. and Kapoor, E. and Asi, N. and Alahdab, F. and Mohammed, K. and Benkhadra, K. and Almasri, J. and Farah, W. and Sarigianni, M. and Muthusamy, K. and Al Nofal, A. and Haydour, Q. and Wang, Z. and Murad, M.H.	2019	Journal of Clinical Endocrinology and Metabolism	Q1	1	1	1	0		inglés													1							14	1	1	Lima	Universidad Peruana Cayetano Heredia
247	10.17126/joralres.2018.030	Comparing the periodontal clinical effect between conventional and self-ligating brackets: Systematic review and meta-analysis	Arbildo, H. and Gamarra, L. and Rojas, S. and Infantes, E. and Cruzado, F. and VÃ¡squez, H.	2018	Journal of Oral Research	Q4	1	1	1	1		inglés			1			1						1	1				1			6	6	7	Chiclayo	Universidad Señor de Sipán	Chiclayo	Universidad Particular de Chiclayo	Trujillo	Centro de Salud Odontológico San Mateo	Cajamarca	Universidad Privada Antonio Guillermo Urrelu	Trujillo	Universidad Nacional de Trujillo	Piura	Universidad César Vallejo	Lima	Universidad San Martín de Porres
251	10.17126/joralres.2019.065	Efficacy of chlorhexidine in the prevention of alveolar osteitis after permanent tooth extraction. Systematic review and meta-analysis	Arbildo-Vega, H. and Sime, M. and Infantes, E. and Cruzado, F. and Castillo, T.	2019	Journal of Oral Research	Q4	1	1	1	1		inglés						1						1					1			5	5	3	Chiclayo	Universidad Particular de Chiclayo	Trujillo	Centro de Salud Odontológico San Mateo	Piura	Universidad César Vallejo
252	10.1002/14651858.CD010001.pub3	Vasodilators for women undergoing fertility treatment	Gutarra-Vilchez, R.B. and Bonfill Cosp, X. and Glujovsky, D. and Viteri-GarcÃ­a, A. and Runzer-Colmenares, F.M. and Martinez-Zapata, M.J.	2018	Cochrane Database of Systematic Reviews	Q1	1	1	1	1		inglés													1							6	2	1	Lima	Universidad San Martín de Porres
257	10.1210/jc.2017-02052	Treatment Options for Hirsutism: A Systematic Review and Network Meta-Analysis	Barrionuevo, P. and Nabhan, M. and Altayar, O. and Wang, Z. and Erwin, P.J. and Asi, N. and Martin, K.A. and Hassan Murad, M.	2018	Journal of Clinical Endocrinology and Metabolism	Q1	1	1	1	0		inglés													1							8	1	1	Lima	Universidad Peruana Cayetano Heredia
259	10.14306/renhyd.23.3.637	Supplementation in pregnant women with docosahexaenoic acid and its effect on children's cognitive processes: Systematic review	EnrÃ­quez-Canto, Y. and DÃ­az-Gervasi, G. and CrisÃ³stomo-Robles, D.	2019	Revista Espanola de Nutricion Humana y Dietetica	Q4	1	1	1	1		español													1							3	1	1	Lima	Universidad Católica Sedes Sapientiae
266	10.1136/heartjnl-2018-314036	Effect of low-sodium salt substitutes on blood pressure, detected hypertension, stroke and mortality	Hernandez, A.V. and Emonds, E.E. and Chen, B.A. and Zavala-Loayza, A.J. and Thota, P. and Pasupuleti, V. and Roman, Y.M. and Bernabe-Ortiz, A. and Miranda, J.J.	2019	Heart	Q1	1	1	1	1		inglés													1							9	4	2	Lima	Universidad Peruana de Ciencias Aplicadas	Lima	Universidad Peruana Cayetano Heredia
269	10.11606/S1518-8787.2020054001750	Efficacy and safety of cryotherapy, cold cone or thermocoagulation compared to LEEP as a therapy for cervical intraepithelial neoplasia: Systematic review.	Hurtado-Roca, Y. and Becerra-Chauca, N. and Malca, M.	2020	Revista de Saude Publica	Q2	1	1	1	1	1	inglés													1							3	3	2	Lima	Instituto de Evaluación de Tecnologías en Salud e Investigación	Lima	Hospital Nacional Edgardo Rebagliati Martins
288	10.1002/14651858.CD007745.pub3	Ivermectin versus albendazole or thiabendazole for Strongyloides stercoralis infection	Henriquez-Camacho, C. and Gotuzzo, E. and Echevarria, J. and Clinton White, A. and Terashima, A. and Samalvides, F. and PÃ©rez-Molina, J.A. and Plana, M.N.	2016	Cochrane Database of Systematic Reviews	Q1	1	1	1	1	1	inglés													1							8	6	2	Lima	Universidad Peruana Cayetano Heredia	Lima	Hospital Nacional Cayetano Heredia
289		Rice fortification to correct micronutrient deficiency in children 6-59 months old	Hijar, G. and Aramburu, A. and Hurtado, Y. and SuÃ¡rez, V.	2015	Revista Panamericana de Salud Publica/Pan American Journal of Public Health	Q2	1	1	1	1	1	español													1							4	4	3	Lima	Instituto Nacional de Salud	Lima	Instituto Nacional de Salud	Lima	Instituto Nacional de Salud
291	10.17126/joralres.2017.036	Clinical effect of platelet rich fibrin in the treatment of periodontal intrabony defects. Systematic review and meta-analysis	Arbildo, H. and Gamarra, L. and Rojas, S. and Infantes, E. and Lamas, C. and VÃ¡squez, H.	2017	Journal of Oral Research	Q4	1	1	1	1	1	inglés			1			1						1	1		1					6	6	8	Chiclayo	Universidad Particular de Chiclayo	Chiclayo	Universidad Señor de Sipán	Trujillo	Centro de Salud Odontológico San Mateo	Cajamarca	Universidad Privada Antonio Guillermo Urrelu	Trujillo	Universidad Nacional de Trujillo	Piura	Universidad César Vallejo	Chimbote	Universidad Católica los Ángeles de Chimbote	Lima
295	10.1002/14651858.CD007699.pub3	Warfarin initiation nomograms for venous thromboembolism	Garcia, P. and Ruiz, W. and Loza MunÃ¡rriz, C.	2016	Cochrane Database of Systematic Reviews	Q1	1	1	1	1	1	inglés						1							1							3	3	3	Trujillo	Hospital Especializado Victor Lazarte Echegaray	Lima	Hospital Nacional Cayetano Heredia	Lima	Universidad Peruana Cayetano Heredia
318	10.1111/hiv.12402	A systematic review and meta-analysis of the relative efficacy and safety of treatment regimens for HIV-associated cerebral toxoplasmosis: is trimethoprim-sulfamethoxazole a real option?	Hernandez, A.V. and Thota, P. and Pellegrino, D. and Pasupuleti, V. and Benites-Zapata, V.A. and Deshpande, A. and Penalva de Oliveira, A.C. and Vidal, J.E.	2017	HIV Medicine	Q1	1	1	1	0	1	inglés													1							8	2	2	Lima	Universidad Peruana de Ciencias Aplicadas	Lima	Universidad San Martín de Porres
324	10.1002/14651858.CD006420.pub2	Isolation as a strategy for controlling the transmission of hepatitis C virus (HCV) infection in haemodialysis units	Bravo ZuÃ±iga, J.I. and Loza MunÃ¡rriz, C. and LÃ³pez-Alcalde, J.	2016	Cochrane Database of Systematic Reviews	Q1	1	1	1	1	1	inglés													1							3	2	3	Lima	Universidad Peruana Cayetano Heredia	Lima	Hospital Nacional Edgardo Rebagliati Martins	Lima	Universidad Peruana Cayetano Heredia
327		Antiretroviral therapy containing raltegravir in HIV-infected pregnant women. Systematic review	GarcÃ­a-FernÃ¡ndez, L. and Fiestas, F. and VÃ¡squez, R. and Benites, C.	2016	Revista Chilena de Infectologia	Q3	1	1	1	1	1	español													1							3	3	4	Lima	Ministerio de Salud del Perú	Lima	Instituto de Evaluación de Tecnologías en Salud e Investigación	Lima	Hospital María Auxiliadora
329	10.17843/rpmesp.2015.323.1690	Systematic review of the efectiveness of community-based interventions to decrease neonatal mortality	HernÃ¡ndez, A.V. and Pasupuleti, V. and Benites-Zapata, V. and VelÃ¡squez-Hurtado, E. and Loyola-RomanÃ­, J. and RodrÃ­guez-CalviÃ±o, Y. and Cabrera-Arredondo, H. and Gonzales-Noriega, M. and Vigo-Valdez, W.	2015	Revista Peruana de Medicina Experimental y Salud Publica	Q3	1	1	1	1	1	español													1							9	8	3	Lima	Universidad Peruana de Ciencias Aplicadas	Lima	Universidad San Martín de Porres	Lima	Programa de Apoyo a la Reforma del Sector Salud (PARSALUD II)
340	10.1002/14651858.CD007401.pub3	Probiotics for treating persistent diarrhoea in children	Bernaola Aponte, G. and Bada Mancilla, C.A. and Carreazo, N.Y. and Rojas Galarza, R.A.	2013	Cochrane Database of Systematic Reviews	Q1	1	1	1	1	1	inglés													1							4	4	4	Lima	Hospital Angamos Suárez	Lima	Hospital de Emergencias Pediátricas	Lima	Universidad Peruana de Ciencias Aplicadas	Lima	Instituto Nacional de Salud del Niño
366	10.35434/rcmhnaaa.2022.15Supl.%201.1539	Concizumab in patients with Hemophilia A/B: a systematic review	Valle-Chafloque, A. and UchofÃ©n-MondragÃ³n, K. and Pinedo-Castillo, L. and ZumarÃ¡n-NÃºÃ±ez, C.J. and DÃ¡vila-Vigil, D.F. and Barboza, J.J.	2022	Revista del Cuerpo Medico Hospital Nacional Almanzor Aguinaga Asenjo	Q4	1	1	1	1	1	español												1								6	6	2	Chiclayo	Universidad Señor de Sipan	Chiclayo	Universidad Señor de Sipan
375	10.17219/dmp/145759	Effects of botulinum toxin in patients with myofascial pain related to temporomandibular joint disorders: A systematic review	Ramos-Herrada, R.M. and Arriola-GuillÃ©n, L.E. and Atoche-Socola, K.J. and Bellini-Pereira, S.A. and Castillo, A.A.-D.	2022	Dental and Medical Problems	Q2	1	1	1	1	1	inglés													1							5	3	3	Lima	Universidad Científica del Sur	Lima	Universidad Científica del Sur	Lima	Universidad Científica del Sur
377	10.1111/ane.13634	Greater occipital nerve block for chronic migraine patients: AÂ meta-analysis	VelÃ¡squez-Rimachi, V. and Chachaima-Mar, J. and CÃ¡rdenas-Baltazar, E. and Loayza-Vidalon, A. and MorÃ¡n-MariÃ±os, C. and Pacheco-Barrios, K. and Posso, M. and Alva-DÃ­az, C.	2022	Acta Neurologica Scandinavica	Q1	1	1	1	1	1	inglés													1							8	6	7	Lima	Red de Eficacia Clínica y Sanitaria	Lima	Universidad Científica del Sur	Lima	Hospital Daniel Alcides Carrión	Lima	Universidad Peruana Cayetano Heredia	Lima	Universidad Científica del Sur	Lima	Universidad San Ignacio de Loyola	Lima	Universidad San Ignacio de Loyola	Lima
380	10.4317/jced.59087	How efficacious is the combination of substitute bone graft with autogenous bone graft in comparison with substitute bone graft alone in the horizontal bone gain? A systematic review and meta-analysis	Meza-Mauricio, J. and Furquim, C.-P. and dos Reis, L.-D. and Maximiano, M.-M.-H. and Mendoza-Azpur, G. and Muniz, F.-W.-M.-G. and Rasperini, G. and Faveri, M.	2022	Journal of Clinical and Experimental Dentistry	Q2	1	1	1	1	1	inglés													1							8	2	1	Lima	Universidad Científica del Sur
395	10.3390/children9050589	The Efficacy of CPAP in Neonates with Meconium Aspiration Syndrome: A Systematic Review and Meta-Analysis	Toro-Huamanchumo, C.J. and Hilario-Gomez, M.M. and Diaz-Reyes, N. and Caballero-Alvarado, J.A. and Barboza, J.J.	2022	Children	Q2	1	1	1	1	1	inglés						1							1							5	5	5	Trujillo	Universidad Cesar Vallejo	Lima	Universidad Nacional Mayor de San Marcos	Lima	Universidad Peruana Unión	Trujillo	Universidad Privada Antenor Orrego	Lima	Universidad San Ignacio de Loyola
404	10.3390/jcm11092615	Efficacy of Colchicine in the Treatment of COVID-19 Patients: A Systematic Review and Meta-Analysis	Toro-Huamanchumo, C.J. and Benites-Meza, J.K. and Mamani-GarcÃ­a, C.S. and Bustamante-Paytan, D. and Gracia-Ramos, A.E. and Diaz-VÃ©lez, C. and Barboza, J.J.	2022	Journal of Clinical Medicine	Q1	1	1	1	1	1	inglés						1						1	1							7	6	8	Trujillo	Universidad Cesar Vallejo	Trujillo	Universidad Nacional de Trujillo	Arequipa	Universidad Nacional de San Agustin	Lima	Universidad San Martín de Porres	Trujillo	Universidad Privada Antenor Orrego	Lima	Instituto de Evaluación de Tecnologías en Salud e Investigacion	Chiclayo	Universidad Señor de Sipan	Trujillo
417		Risk of preeclampsia and Vitamin C and E supplementation: a systematic review and meta-analysis	Rebaza, M.T.P. and Vera-Ponce, V.J. and Torres-Malca, J.R. and Talavera, J.E. and Zuzunaga-Montoya, F.E. and Cruz-Vargas, J.A.D.L.	2022	Revista Cubana de Medicina Militar	Q4	1	1	1	1	1	español													1							6	6	2	Lima	Universidad Ricardo Palma	Lima	Universidad Tecnológica del Perú
424	10.1371/journal.pone.0269368	Efficacy and harms of tocilizumab for the treatment of COVID-19 patients: A systematic review and meta-analysis	Piscoya, A. and del Riego, A.P. and Cerna-Viacava, R. and Rocco, J. and Roman, Y.M. and Escobedo, A.A. and Pasupuleti, V. and Michael White, C. and Hernandez, A.V.	2022	PLoS ONE	Q1	1	1	1	1	1	inglés													1							9	4	3	Lima	Universidad San Ignacio de Loyola	Lima	Hospital Guillermo Kaelin de la Fuente	Lima	Universidad Peruana de Ciencias Aplicadas
425	10.35434/rcmhnaaa.2022.15Supl.%201.1490	Effectiveness of treatment programs for cyberaddiction in children and adolescents: systematic review and meta-analysis	Toro-Huamanchumo, C.J. and Barboza, B.K. and LeÃ³n-Figueroa, D.A. and RodrÃ­guez-MiÃ±ano, E. and Barboza, J.J.	2022	Revista del Cuerpo Medico Hospital Nacional Almanzor Aguinaga Asenjo	Q4	1	1	1	1	1	español						1						1	1							5	5	5	Trujillo	Universidad Cesar Vallejo	Chiclayo	Universidad San Martín de Porres	Trujillo	Universidad Nacional de Trujillo	Lima	Universidad Norbert Wiener	Trujillo	Grupo Tau Relaped
429	10.1007/s00784-022-04467-0	Clinical efficacy of lip repositioning technique and its modifications for the treatment of gummy smile: systematic review and meta-analysis	Mendoza-Geng, A. and Gonzales-Medina, K. and Meza-Mauricio, J. and Muniz, F.W.M.G. and Vergara-Buenaventura, A.	2022	Clinical Oral Investigations	Q1	1	1	1	1	1	inglés													1							5	4	1	Lima	Universidad Científica del Sur
450	10.1016/j.sdentj.2022.01.006	Antiviral effect of mouthwashes against SARS-COV-2: A systematic review	Mezarina Mendoza, J.P.I. and Trelles UbillÃºs, B.P. and Salcedo BolÃ­var, G.T. and CastaÃ±eda Palacios, R.D.P. and Herrera Lopez, P.S.G. and Padilla RodrÃ­guez, D.A. and Uchima Koecklin, K.H.	2022	Saudi Dental Journal	Q2	1	1	1	1	1	inglés													1							7	7	2	Lima	Universidad Nacional Mayor de San Marcos	Lima	Universidad Científica del Sur
453	10.53854/liim-3002-4	Further insights into to the role of statins against active tuberculosis: systematic review and meta-analysis	Meregildo-Rodriguez, E.D. and Chunga-ChÃ©vez, E.V. and Gianmarco, R.-A.L. and VÃ¡squez-Tirado, G.A.	2022	Infezioni in Medicina	Q2	1	1	1	1	1	inglés						1														4	4	2	Trujillo	Universidad Cesar Vallejo	Trujillo	Universidad Privada Antenor Orrego
484	10.1186/s13005-021-00299-7	Periodontal effects of maxillary expansion in adults using non-surgical expanders with skeletal anchorage vs. surgically assisted maxillary expansion: a systematic review	VidalÃ³n, J.A. and LoÃº-GÃ³mez, I. and QuiÃ±e, A. and Diaz, K.T. and LiÃ±an Duran, C. and LagravÃ¨re, M.O.	2021	Head and Face Medicine	Q2	1	1	1	1	1	inglés													1							6	5	2	Lima	Universidad Peruana Cayetano Heredia	Lima	Universidad Privada San Juan Bautista
492	10.1055/a-1827-7607	Light-Emitting Diode (LED) Phototherapy Versus Non-LED Phototherapy Devices for Hyperbilirubinemia in Neonates: A Systematic Review and Meta-Analysis	Novoa, R.H. and Huaman, K. and Caballero, P.	2022	American Journal of Perinatology	Q2	1	1	1	1	1	inglés													1							3	3	3	Lima	Instituto Nacional Materno Perinatal	Lima	Instituto Nacional de Salud	Lima	Universidad Nacional Mayor de San Marcos
501	10.1080/09513590.2022.2079629	Vitamin E supplementation improves testosterone, glucose- and lipid-related metabolism in women with polycystic ovary syndrome: a meta-analysis of randomized clinical trials	Yalle-VÃ¡squez, S. and Osco-Rosales, K. and Nieto-Gutierrez, W. and Benites-Zapata, V. and PÃ©rez-LÃ³pez, F.R. and Alarcon-Ruiz, C.A.	2022	Gynecological Endocrinology	Q2	1	1	1	1	1	inglés													1							6	5	2	Lima	Universidad Científica del Sur	Lima	Universidad San Ignacio de Loyola
509	10.1097/SCS.0000000000007481	Effect of Nonradical Intravelar Veloplasty in Patients with Unilateral Cleft Lip and Palate: A Comparative Study and Systematic Review	Rossell-Perry, P. and Romero-Narvaez, C. and Olivencia-Flores, C. and Marca-Ticona, R. and Herencia Anaya, M. and Pumamango Cordova, J. and Luque-Tipula, M.	2021	Journal of Craniofacial Surgery	Q2	1	1	1	1	1	inglés													1							7	7	4	Lima	Universidad San Martín de Porres	Lima	Hospital San Bartolomé	Lima	Hospital Nacional Edgardo Rebagliati Martins	Lima	Organizacion Qorito
512	10.3389/fmed.2021.686729	Binding Potassium to Improve Treatment With Renin-Angiotensin-Aldosterone System Inhibitors: Results From Multiple One-Stage Pairwise and Network Meta-Analyses of Clinical Trials	Lizaraso-Soto, F. and GutiÃ©rrez-AbejÃ³n, E. and Bustamante-Munguira, J. and MartÃ­n-GarcÃ­a, D. and Chimeno, M.M. and Nava-Rebollo, Ã. and Maurtua-BriseÃ±o-Meiggs, Ã. and FernÃ¡ndez-Zoppino, D. and Bustamante-Munguira, E. and de Paz, F.J. and Grande-Villoria, J. and Ochoa-Sangrador, C. and Pascual, M. and Ãlvarez, F.J. and Herrera-GÃ³mez, F.	2021	Frontiers in Medicine	Q1	1	1	1	0	1	inglés													1							15	1	1	Lima	Universidad San Martín de Porres
579	10.1016/j.rcp.2021.05.006	Efficacy of Cognitive Behavioural Therapy for Bipolar Disorder: a Systematic Review	Valdivieso-JimÃ©nez, G.	2021	Revista Colombiana de Psiquiatria	Q3	1	1	1	1	1	español													1							1	1	1	Lima	Instituto Peruano para el Estudio y Abordaje Integral de la Personalidad	Lima	Hospital de Emergencias Villa El Salvador
580	10.5114/aoms/132492	Efficacy and harms of convalescent plasma for treatment of hospitalized COVID-19 patients: A systematic review and meta-analysis	Piscoya, A. and Ng-Sueng, L.F. and del Riego, A.P. and Cerna-Viacava, R. and Pasupuleti, V. and Thota, P. and Roman, Y.M. and Hernandez, A.V.	2021	Archives of Medical Science	Q2	1	1	1	0	1	inglés													1							8	4	3	Lima	Universidad San Ignacio de Loyola	Lima	Hospital Guillermo Kaelin de la Fuente	Lima	Universidad Peruana de Ciencias Aplicadas
592	10.1093/PM/PNAA039	Neuromodulation techniques in phantom limb pain: A systematic review and meta-analysis	Pacheco-Barrios, K. and Meng, X. and Fregni, F.	2020	Pain Medicine (United States)	Q1	1	1	1	0	1	inglés													1							3	1	1	Lima	Universidad San Ignacio de Loyola
603	10.1371/journal.pone.0243705	Efficacy and harms of remdesivir for the treatment of COVID-19: A systematic review and meta-analysis	Piscoya, A. and Ng-Sueng, L.F. and del Riego, A.P. and Cerna-Viacava, R. and Pasupuleti, V. and Roman, Y.M. and Thota, P. and White, C.M. and Hernandez, A.V.	2020	PLoS ONE	Q1	1	1	1	1	1	inglés													1							9	5	3	Lima	Universidad San Ignacio de Loyola	Lima	Hospital Guillermo Kaelin de la Fuente	Lima	Universidad Peruana de Ciencias Aplicadas
620	10.1097/GOX.0000000000003082	Surgical nasoalveolar molding: A rational treatment for bilateral cleft lip nose and systematic review	Rossell-Perry, P. and Olivencia-Flores, C. and Delgado-Jimenez, M.P. and OrmeÃ±o-Aquino, R.	2020	Plastic and Reconstructive Surgery - Global Open	Q2	1	1	1	1	1	inglés													1							4	4	2	Lima	Universidad San Martín de Porres	Lima	Hospital Nacional Edgardo Rebagliati Martins
623	10.3390/medicina56100526	Music therapy in pain and anxiety management during labor: A systematic review and meta-analysis	SantivÃ¡Ã±ez-Acosta, R. and Tapia-LÃ³pez, E.N. and Santero, M.	2020	Medicina (Lithuania)	Q3	1	1	1	0	1	inglés													1							3	3	2	Lima	Instituto Nacional de Salud	Lima	Universidad Peruana Cayetano Heredia
629	10.1186/s12879-019-4665-0	World Health Organization (WHO) antibiotic regimen against other regimens for the treatment of leprosy: A systematic review and meta-analysis	Lazo-Porras, M. and Prutsky, G.J. and Barrionuevo, P. and Tapia, J.C. and Ugarte-Gil, C. and Ponce, O.J. and AcuÃ±a-VillaorduÃ±a, A. and Domecq, J.P. and De La Cruz-Luque, C. and Prokop, L.J. and MÃ¡laga, G.	2020	BMC Infectious Diseases	Q1	1	1	1	1	1	inglés													1							11	10	1	Lima	Universidad Peruana Cayetano Heredia
631	10.1080/09540121.2018.1533224	Counseling for improving adherence to antiretroviral treatment: a systematic review	MusayÃ³n-Oblitas, Y. and CÃ¡rcamo, C. and Gimbel, S.	2019	AIDS Care - Psychological and Socio-Medical Aspects of AIDS/HIV	Q1	1	1	1	0	1	inglés													1							3	2	1	Lima	Universidad Peruana Cayetano Heredia
633	10.3928/1081597X-20190109-02	Effectiveness of intrastromal corneal ring implantation in the treatment of adult patients with keratoconus: A systematic review	Izquierdo, L. and Mannis, M.J. and Smith, J.A.M. and Henriquez, M.A.	2019	Journal of Refractive Surgery	Q1	1	1	1	1	1	inglés													1							4	3	1	Lima	Instituto de Ojos Oftalmosalud
666	10.1210/jc.2019-00195	Lipid-Lowering Agents in Older Individuals: A Systematic Review and Meta-Analysis of Randomized Clinical Trials	Ponce, O.J. and Larrea-Mantilla, L. and Hemmingsen, B. and Serrano, V. and Rodriguez-Gutierrez, R. and Spencer-Bonilla, G. and Alvarez-Villalobos, N. and Benkhadra, K. and Haddad, A. and Gionfriddo, M.R. and Prokop, L.J. and Brito, J.P. and Murad, M.H.	2019	Journal of Clinical Endocrinology and Metabolism	Q1	1	1	1	0	1	inglés													1							13	1	1	Lima	Universidad Peruana Cayetano Heredia
669	10.20986/recom.2019.1032/2019	Results of platelet rich fibrin and bone grafts in guided bone regeneration. A systematic review	NÃºÃ±ez MuÃ±oz, M.Ã. and Castro-RodrÃ­guez, Y.	2019	Revista Espanola de Cirugia Oral y Maxilofacial	Q4	1	1	1	1	1	español													1							2	2	2	Lima	Universidad Nacional Mayor de San Marcos	Lima	Universidad Privada Juan Pablo II
679	10.1590/abd1806-4841.20187252	Effectiveness of acyclovir in the treatment of pityriasis rosea. A systematic review and meta-analysis	Rodriguez-Zuniga, M. and Torres, N. and Garcia-Perdomo, H.	2018	Anais Brasileiros de Dermatologia	Q2	1	1	1	0	1	inglés													1							3	2	3	Lima	Hospital Nacional Daniel Alcides Carrión	Lima	Universidad Nacional Mayor de San Marcos	Lima	Hospital Nacional Dos de Mayo
680	10.11606/S1518-8787.2019053001084	Interventions for the prevention of risk factors and incidence of type 2 diabetes in the work environment: A systematic review	InolopÃº, J. and Hilario-Huapaya, N. and TantaleÃ¡n-Del-Ãguila, M.A. and Hurtado-Roca, Y. and Ugarte-Gil, C.	2019	Revista de Saude Publica	Q2	1	1	1	1	1	español, inglés													1							5	5	3	Lima	Universidad Peruana Cayetano Heredia	Lima	Subgerencia de Atención Preventivo Promocional y Complejidad Creciente	Lima	Instituto de Evaluación de Tecnologías en Salud e Investigación
683	10.1186/s12888-018-2009-z	Effects of dog-assisted therapy in adults with dementia: A systematic review and meta-analysis	Zafra-Tanaka, J.H. and Pacheco-Barrios, K. and Tellez, W.A. and Taype-Rondan, A.	2019	BMC Psychiatry	Q1	1	1	1	1	1	inglés													1							4	4	3	Lima	Universidad Peruana Cayetano Heredia	Lima	Universidad San Ignacio de Loyola	Lima	Universidad Nacional Federico Villarreal
700	10.21149/7824	Human papillomavirus vaccine efficacy in the prevention of anogenital warts: Systematic review and meta-analysis	Tejada, R.A. and Vargas, K.G. and Benites-Zapata, V. and Mezones-HolguÃ­n, E. and BolaÃ±os-DÃ­az, R. and HernÃ¡ndez, A.V.	2017	Salud Publica de Mexico	Q3	1	1	1	1	1	inglés													1							6	5	5	Lima	Instituto Nacional de Salud	Lima	Universidad San Martín de Porres	Lima	Superintendencia Nacional de Salud	Lima	Universidad Peruana de Ciencias Aplicadas	Lima	Organización médica para el desarrollo de la salud
707	10.1016/j.cjca.2015.06.003	Resilience in Vulnerable Populations With Type 2 Diabetes Mellitus and Hypertension: A Systematic Review and Meta-analysis	Pesantes, M.A. and Lazo-Porras, M. and Abu Dabrh, A.M. and Ãvila-RamÃ­rez, J.R. and Caycho, M. and Villamonte, G.Y. and SÃ¡nchez-PÃ©rez, G.P. and MÃ¡laga, G. and BernabÃ©-Ortiz, A. and Miranda, J.J.	2015	Canadian Journal of Cardiology	Q1	1	1	1	1	1	inglés													1							10	5	1	Lima	Universidad Peruana Cayetano Heredia
732	10.1002/14651858.CD009893.pub2	Direct thrombin inhibitors versus vitamin K antagonists for preventing cerebral or systemic embolism in people with non-valvular atrial fibrillation	Salazar, C.A. and del Aguila, D. and Cordova, E.G.	2014	Cochrane Database of Systematic Reviews	Q1	1	1	1	1	1	inglés													1							3	3	1	Lima	Universidad Peruana Cayetano Heredia
740	10.1002/14651858.CD011747.pub2	Ranolazine for stable angina pectoris	Salazar, C.A. and Basilio Flores, J.E. and Veramendi Espinoza, L.E. and Mejia Dolores, J.W. and Rey Rodriguez, D.E. and Loza MunÃ¡rriz, C.	2017	Cochrane Database of Systematic Reviews	Q1	1	1	1	1	1	inglés													1							6	6	2	Lima	Universidad Peruana Cayetano Heredia	Lima	Universidad Nacional Mayor de San Marcos
747	10.1016/j.ijid.2013.02.016	Treatment outcomes of human bartonellosis: A systematic review and meta-analysis	Prutsky, G. and Domecq, J.P. and Mori, L. and Bebko, S. and Matzumura, M. and Sabouni, A. and Shahrour, A. and Erwin, P.J. and Boyce, T.G. and Montori, V.M. and Malaga, G. and Murad, M.H.	2013	International Journal of Infectious Diseases	Q1	1	1	1	1	1	inglés													1							12	7	1	Lima	Universidad Peruana Cayetano Heredia
[truncated: 102 more columns]
